# Supplementary material for: Suppression of Lipid Accumulation in the Differentiation of 3T3-L1 Preadipocytes and Human Adipose Stem Cells into Adipocytes by TAK-715, a Specific Inhibitor of p38 MAPK
Source: Life (Basel). 2023 Feb 1;13(2):412. doi: 10.3390/life13020412 (PMC9965126; doi:10.3390/life13020412)
Supplement: Supplementary file 1 [file life-13-00412-s001.zip]

Archive with 1 entries (1 files):
- life-2157474-supplementary.pdf
